# Supplementary material for: Pulmonary Arterial Hypertension-Induced Reproductive Damage: Effects of Combined Physical Training on Testicular and Epididymal Parameters in Rats
Source: Biomedicines. 2025 Feb 8;13(2):410. doi: 10.3390/biomedicines13020410 (PMC11853577; doi:10.3390/biomedicines13020410)
Supplement: Supplementary file 1 [file biomedicines-13-00410-s001.zip]

Archive with 1 entries (1 files):
- biomedicines-3447194-supplementary.pdf
